# Supplementary material for: Ectopic Recruitment of the CTCF N-Terminal Domain with Two Proximal Zinc-Finger Domains as a Tool for 3D Genome Engineering
Source: Int J Mol Sci. 2025 Aug 1;26(15):7446. doi: 10.3390/ijms26157446 (PMC12347799; doi:10.3390/ijms26157446)
Supplement: Supplementary file 1 [file ijms-26-07446-s001.zip]

Archive with 2 entries (2 files):
- ijms-3744216-Supplementary Figures.pdf
- ijms-3744216-supplementary.xlsx
