# Supplementary material for: Ectopic Recruitment of the CTCF N-Terminal Domain with Two Proximal Zinc-Finger Domains as a Tool for 3D Genome Engineering
Source: Int J Mol Sci. 2025 Aug 1;26(15):7446. doi: 10.3390/ijms26157446 (PMC12347799; doi:10.3390/ijms26157446)
Supplement: Supplementary file 1 [file ijms-26-07446-s001.zip › ijms-3744216-supplementary.xlsx]

## Sheet: Suppl. Table 1
Supplementary Table 1. Bacterial artificial chromosomes (BACs) used in this study.
BAC	Coordinates, bp (hg38)	Locus
RP11-42B24	chr2:176,201,787-176,384,496	HOXD
RP11-1053K8	chr2:176,499,527-176,697,181	HOXD
RP11-892L20	chr2:176,659,598-176,851,523	HOXD
RP11-640D19	chr2:176,788,872-176,965,331	HOXD
RP11-203K19	chr2:176,923,686-177,100,393	HOXD
RP11-1123C16	chr2:177,245,766-177,384,134	HOXD
RP11-17C10	chr2:177,375,744-177,534,410	HOXD
RP11-724A14	chr2:177,501,715-177,690,468	HOXD
RP11-1112A17	chr2:177,671,787-177,802,359	HOXD
CTD-2371A5	chr16:104,237-245,973	HBA

## Sheet: Suppl. Table 2
Supplementary Table 2. Guide RNAs (gRNAs) used in this study.
gRNA name and function:	Purpose:	gRNA sequence:
HOXD-g1	Deletion of CTCF-binding motif in HOXD locus	5’ GCCTAGCCCGGGAATTCGAT 3’
HOXD-g2	Deletion of CTCF-binding motif in HOXD locus	5’ GTGGAGTAGACATGCGCATC 3’
HOXD-g3	Recruitment of chimeric proteins to the target point for the de novo loop formation	5’ ACATCCTTCTCACTTGTGTC 3’
HOXD-g4	Recruitment of chimeric proteins to the target point for the de novo loop formation	5’ GCAGCAGAGTAAGCGCTGGT 3’
HOXD-g5	Recruitment of chimeric proteins to the target point for the restoration of the lost loop (L)	5’ TGCTGCTTGTTCGGCGGAAT 3’
HOXD-g6	Recruitment of chimeric proteins to the target point for the restoration of the lost loop (R)	5’ AGAGTTGCAGTACTCGCCTA 3’

## Sheet: Suppl. Table 3
Supplementary Table 3. Oligonucleotides used in this study.
Oligonucleotide name:	Purpose:	Oligonucleotide sequence:
HOXD-del-F	Check for the deletion, placed outside the deletion	5’ GTTCCCAAGCTCCTCTGCAT 3’
HOXD-del-R	Check for the deletion, placed outside the deletion	5’ GGGCGGAGGAGTGTTTACAA 3’
HOXD-indel-F	Check for the deletion, placed inside the deletion	5’ GAGACGAGGGCCAAAGGAAA 3’
HOXD-indel-R	Check for the deletion, placed inside the deletion	5’ CAAGGCTGTCCATTCTGGGT 3’
HOXD-atr-F	ChIP-qPCR placed at the N+2 target site in K562 cells	5’ AGGTCTTCTTTTTAATTTTCAGGCCA 3’
HOXD-atr-R	ChIP-qPCR placed at the N+2 target site in K562 cells	5’ CCAAATGACAAGGTGAGAACTCGA 3’
HOXD-atr-TaqMan	ChIP-qPCR placed at the N+2 target site in K562 cells	5’ FAM-TAAACCGT(T-BHQ1)TTTGTAGACCCAGTCTGGCGT-PO4 3’
HOXD-rest-F1	ChIP-qPCR placed at the N+2 target site in K562-DEL cells	5’ CCGCCTTGAAGAACGACTC 3’
HOXD-rest-R1	ChIP-qPCR placed at the N+2 target site in K562-DEL cells	5’ AAGCAGCATCTCCTCGTTG 3’
HOXD-rest-TaqMan1	ChIP-qPCR placed at the N+2 target site in K562-DEL cells	5’ FAM-TGCTTGT(T-BHQ1)CGGCGGAATAGGGTTT-PO4 3’
HOXD-rest-F2	ChIP-qPCR placed at the N+2 target site in K562-DEL cells	5’ ACTTACCTATTGCGTGACCTTAG 3’
HOXD-rest-R2	ChIP-qPCR placed at the N+2 target site in K562-DEL cells	5’ AGCAGTTAGAATAGTGCCTGAC 3’
HOXD-rest-TaqMan2	ChIP-qPCR placed at the N+2 target site in K562-DEL cells	5’ FAM-ACAGGTCTAGAGAG(T-BHQ1)TGCAGTACTCGC-PO4 3’
CCN4-Neg-F	ChIP-qPCR placed at control locus in K562 and K562-DEL cells	5’ GCTCAGATCACCTGCCTTAC 3’
CCN4-Neg-R	ChIP-qPCR placed at control locus in K562 and K562-DEL cells	5’ GCTGTGTGTCTTTGTTCTTCAC 3’
CCN4-Neg-TaqMan	ChIP-qPCR placed at control locus in K562 and K562-DEL cells	5’ FAM-AGAGGCTGC(T-BHQ1)TCTGAAGAAACCCA-PO4 3’
Illumina-for	Illumina libraries amplification	5’ AATGATACGGCGACCACCGAGAT 3’
Illumina-rev	Illumina libraries amplification	5’ CAAGCAGAAGACGGCATACGA 3’
BAC-for-bio	BAC amplification for C-TALE	5’ bio-CCATCTCATCCCTGCGTGTC 3’
BAC-rev-bio	BAC amplification for C-TALE	5’ bio-CCTATCCCCTGTGTGCCTTG 3’
BAC Oligo1	BAC adapter component	5’ CCATCTCATCCCTGCGTGTCGACTACACTACTCGT 3’
BAC Oligo2	BAC adapter component	5′ CGAGTAGTGTTCAGCAAGGCACACAGGGGATAGG 3′
Full_CTCF-F	PCR of the Full CTCF transcript	5′ TAATAGATCTATGGAAGGTGATGCAGTCGAA 3’
N-R	PCR of the N domain fragment of CTCF's transcript	5′ TAATCCATGGTGTTTTTTTGGCTGGTGGCTG 3’
N+2ZF-R	PCR of the N+2ZF fragment of CTCF's transcript	5′ TAATCCATGGAGGACGAGTACCTGTGTGTGTGTT 3’
N+7ZF-R	PCR of the N+7ZF fragment of CTCF's transcript	5′ TAATCCATGGTTTCTTGCCTTGCTCAATATAG 3’
N+11ZF-R	PCR of theN+11ZF fragment of CTCF's transcript	5′ TAATCCATGGGCCAGCACAATTATCAGCAT 3’
Full_CTCF-R	PCR of the Full CTCF transcript	5′ TAATCCATGGTCACCGGTCCATCATGCTG 3’
N/N+2ZF-F	PCR of the N domain/N+2ZF fragment of CTCF's transcript	5′ TAATAGATCTATGGAAGGTGATGCAGTCGAAG 3’
N+7ZF/N+11ZF-F	PCR of the N+7/11ZF fragment of CTCF's transcript	5′ TAATAGATCTATGGAAGGTGATGCAGTCG 3’
MYC-F	Detection of translocation in the MYC locus	5′ GGCCGTTTTAGGGTTTGTTGG 3’
MYC-R	Detection of translocation in the MYC locus	5′ CTTTTCTCTCCCTCCACCACC 3’

## Sheet: Suppl. Table 4
Supplementary Table 4. Sequencing statistics of C-TALE libraries
	К562-1	K562-2	dC	N	N+2	N+7	N+11	Full	DEL_K562-1	DEL_K562-2	DEL_N+2-1	DEL_N+2-2
010_MappedSide1:	16943097	19019012	24455180	24005194	24094523	21488212	26404426	28865457	16815559	18630845	11291230	16295676
020_MappedSide2:	16783538	18732389	23853189	23650441	23803879	21207933	25821524	28516616	16443432	18365668	11273988	16273252
100_TotalReads:	18043992	20342316	25960821	25644690	25888609	23267066	28150023	30873498	17898596	19990569	12256289	17752955
150_ReadsWithoutUnusedChromosomes:	18043992	20342316	25960821	25644690	25888609	23267066	28150023	30873498	17898596	19990569	12256289	17752955
152_removedUnusedChromosomes:	0	0	0	0	0	0	0	0	0	0	0	0
200_totalDSReads:	15682643	17409085	22347548	22010945	22009793	19429079	24075927	26508575	15360395	17005944	10308929	14815973
201_DS+SS:	18043992	20342316	25960821	25644690	25888609	23267066	28150023	30873498	17898596	19990569	12256289	17752955
202_SSReadsRemoved:	2361349	2933231	3613273	3633745	3878816	3837987	4074096	4364923	2538201	2984625	1947360	2936982
210_sameFragmentReadsRemoved:	8928338	9862987	14261198	14819900	14765355	12823745	14655646	15999033	8509751	9494754	7019943	10124989
212_Self-Circles:	6077	6833	6693	5625	5895	6474	8968	7961	5733	6626	3072	4290
214_DandlingEnds:	8920434	9853704	14251516	14811587	14756689	12813497	14643512	15987185	8502293	9485716	7015820	10119047
216_error:	1827	2450	2989	2688	2771	3774	3166	3887	1725	2412	1051	1652
220_extraDandlingEndsRemoved:	4400702	4910849	5874826	5112259	5005310	4222361	6521113	7410357	4410220	4900325	2381375	3356658
300_ValidPairs:	2353603	2635249	2211524	2078786	2239128	2382973	2899168	3099185	2440424	2610865	907611	1334326
310_startNearRsiteRemoved:	440247	452742	607198	572593	669940	606467	512220	622024	409388	394982	202577	303892
320_duplicatesRemoved:	1013682	1232690	1353688	1317357	1262007	1634845	2271560	2254874	1092718	1280347	403783	669927
340_removedLargeSmallFragments:	44550	47073	15277	11099	17844	8409	7091	13921	45285	45517	16785	19890
350_removedFromExtremeFragments:	31362	32260	14024	12162	15034	7238	7509	12237	31463	31058	12028	17560
